# Supplementary material for: Benzofuran Derivatives from Cortex Mori Radicis and Their Cholinesterase-Inhibitory Activity
Source: Molecules. 2024 Jan 8;29(2):315. doi: 10.3390/molecules29020315 (PMC10820097; doi:10.3390/molecules29020315)
Supplement: Supplementary file 1 [file molecules-29-00315-s001.zip]

Archive with 1 entries (1 files):
- molecules-2769279-supplementary.pdf
